# Supplementary material for: Effect of Vitamin D and Skeletal Muscle Mass on Prognosis of Patients with Diffuse Large B-Cell Lymphoma
Source: Nutrients. 2024 Aug 11;16(16):2653. doi: 10.3390/nu16162653 (PMC11357194; doi:10.3390/nu16162653)
Supplement: Supplementary file 1 [file nutrients-16-02653-s001.zip]

Archive with 9 entries (8 files):
- Figure S1.tiff
- Figure S2.tiff
- Figure S3.tiff
- Figure S4.tiff
- __MACOSX/
- __MACOSX/._FigS1.tiff
- __MACOSX/._FigS2.tiff
- __MACOSX/._FigS3.tiff
- __MACOSX/._FigS4.tiff
